# Supplementary material for: Stimulus Specificity of Brain-Computer Interfaces Based on Code Modulation Visual Evoked Potentials
Source: PLoS One. 2016 May 31;11(5):e0156416. doi: 10.1371/journal.pone.0156416 (PMC4886965; doi:10.1371/journal.pone.0156416)
Supplement: S1 File — (XLS) [file pone.0156416.s001.xls]

## Sheet: Sheet1
The results of target recognition in the five experimental tasks: size,color,proximity,code length and code shift of the stimuli
S1A Table Classification accuracy rates (%) of the experimental task of stimulus sizes
Size (°)	0.67	1.7	2.8	3.8	5.4	7.1	8.9
GHY	70	95	95	95	100	100	97.5
LXK	80	95	97.5	100	100	97.5	100
TDW	60	85	95	97.5	100	100	97.5
HY	60	87.5	92.5	95	95	100	100
DSF	60	85	87.5	90	90	97.5	100
DJ	57.5	80	97.5	97.5	97.5	100	100
YR	87.5	95	95	100	97.5	100	100
LYH	47.058	84.3137	82.3529	96.0784	94.1176	100	100
LJD	88.2353	98.0392	100	98.0392	100	96.0784	98.0392
ZZ	64.7059	82.3529	90.1961	100	96.0784	98.0392	100
Average	67.4999	88.7206	93.2549	96.9118	97.0196	98.9118	99.3039
Std	12.9884	6.0861	5.02605	2.93855	3.14065	1.40963	1.07226
S1B Table Classification accuracy rates (%) of the experimental task of stimulus colors
Color	Red	Green	Blue	Yellow	White
GHY	100	72.5	67.5	90	97.5
LXK	97.5	100	92.5	100	100
TDW	80	80	52.5	90	95
HY	80	97.5	90	95	100
DSF	72.5	97.5	77.5	97.5	95
DJ	100	95	90	97.5	100
YR	72.5	97.5	90	97.5	97.5
LYH	100	96.08	92.16	100	100
LJD	90.1961	98.0392	88.2353	100	100
ZZ	92.1569	96.0784	98.0392	98.0392	100
Average	88.4853	93.0198	83.8434	96.5539	98.5
Std	10.7263	8.64506	13.2983	3.58946	2
S1C Table Classificationaccuracy rates (%) of the experimental task of stimulus proximities
Proximity (°)	3.8	4.8	5.8	6.8
GHY	80	100	100	100
LXK	90	97.5	97.5	97.5
TDW	67.5	87.5	87.5	87.5
HY	85	95	97.5	100
DSF	97.5	87.5	92.5	97.5
DJ	97.5	95	92.5	95
YR	85	100	97.5	100
LYH	98.0392	100	100	100
LJD	96.0784	100	98.0392	100
ZZ	80.3922	94.1176	96.0784	88.2353
Average	87.701	95.6618	95.9118	96.5735
Std	6.67705	3.24684	2.61533	3.2433
S1D Table Classification accuracy rates (%) of the experimental task of stimulus code lengths
Code length	15 bits	31 bits	63 bits	127 bits
GHY	85	97.5	100	95
LXK	87.5	95	95	95
TDW	72.5	87.5	90	100
HY	87.5	97.5	100	100
DSF	85	97.5	100	100
DJ	90	92.5	95	95
YR	97.5	97.5	100	100
LYH	92.8571	98.0392	100	100
LJD	92.1569	91.6667	100	100
ZZ	88.2353	94.1176	94.1176	100
Average	87.8249	94.8824	97.4118	98.5
Std	6.27439	3.29345	3.42924	2.29129
S1E Table Classification accuracy rates (%) of the experimental task of stimulus shifts
Code shift	2 bits	4 bits	6 bits	8 bits	10 bits
GHY	91.7647	95.6	93.3333	95.5333	97.4549
LXK	96.0784	97.2549	97.2549	96.4706	96.0784
TDW	66.2745	69.4118	80	79.2157	86.2745
HY	87.8431	98.4314	96.0784	97.647	97.2549
DSF	92.549	93.7255	97.2549	96.4706	97.2549
DJ	96.0784	97.647	98.0392	98.039	96.0784
YR	93.7255	94.5098	93.7255	93.7255	90.5882
LYH	91.7647	94.1176	95.6862	97.2549	95.2941
LJD	96.864	97.256	98.04	97.256	98.04
ZZ	91.3725	90.5882	89.4118	91.3725	92.2353
Average	90.4315	92.8542	93.8824	94.2985	94.6554
Std	8.45819	8.12546	5.27638	5.38443	3.60371
